# Supplementary material for: Genome-Wide SNP Analysis Reveals Population Structure and Genetic Diversity in Lycium ruthenicum Murr
Source: Plants (Basel). 2025 Nov 4;14(21):3374. doi: 10.3390/plants14213374 (PMC12610066; doi:10.3390/plants14213374)
Supplement: Supplementary file 1 [file plants-14-03374-s001.zip]

Archive with 4 entries (3 files):
- plants-3920846-supplementary/
- plants-3920846-supplementary/Figure S1.pptx
- plants-3920846-supplementary/Supplementary Materials Table S1.xlsx
- plants-3920846-supplementary/Supplementary Materials Table S2.xlsx
