# Supplementary material for: Genome-Wide SNP Analysis Reveals Population Structure and Genetic Diversity in Lycium ruthenicum Murr
Source: Plants (Basel). 2025 Nov 4;14(21):3374. doi: 10.3390/plants14213374 (PMC12610066; doi:10.3390/plants14213374)
Supplement: Supplementary file 1 [file plants-14-03374-s001.zip › plants-3920846-supplementary/Supplementary Materials Table S1.xlsx]

## Sheet: Table S1
Table S1 The genetic groups among 213 Lycium ruthenicum Murr. samples by population structure analysis
No	Sample ID	Q1	Q2	Q3	Group
1	B1	0.99998	1e-05	1e-05	Q1
2	B10	0.996973	1e-05	0.003017	Q1
3	B11	0.933124	1e-05	0.066866	Q1
4	B12	0.99998	1e-05	1e-05	Q1
5	B13	0.99998	1e-05	1e-05	Q1
6	B14	1e-05	1e-05	0.99998	Q3
7	B15	1e-05	1e-05	0.99998	Q3
8	B16	1e-05	1e-05	0.99998	Q3
9	B17	0.99998	1e-05	1e-05	Q1
10	B18	0.979213	1e-05	0.020777	Q1
11	B19	0.99998	1e-05	1e-05	Q1
12	B2	1e-05	0.027634	0.972356	Q3
13	B20	1e-05	1e-05	0.99998	Q3
14	B21	1e-05	1e-05	0.99998	Q3
15	B22	1e-05	1e-05	0.99998	Q3
16	B23	0.943463	1e-05	0.056527	Q1
17	B24	0.99998	1e-05	1e-05	Q1
18	B25	0.977506	1e-05	0.022484	Q1
19	B26	1e-05	0.011377	0.988613	Q3
20	B27	1e-05	1e-05	0.99998	Q3
21	B29	1e-05	0.008334	0.991656	Q3
22	B3	1e-05	0.085218	0.914772	Q3
23	B30	0.99998	1e-05	1e-05	Q1
24	B4	0.973184	1e-05	0.026806	Q1
25	B5	1e-05	1e-05	0.99998	Q3
26	B6	1e-05	1e-05	0.99998	Q3
27	B7	1e-05	1e-05	0.99998	Q3
28	B8	0.971506	1e-05	0.028484	Q1
29	B9	1e-05	1e-05	0.99998	Q3
30	BH1	0.953214	0.046776	1e-05	Q1
31	BH10	0.913846	0.086144	1e-05	Q1
32	BH11	0.908262	0.091728	1e-05	Q1
33	BH12	0.908556	0.091434	1e-05	Q1
34	BH13	0.89071	0.10928	1e-05	Q1
35	BH14	0.890275	0.109715	1e-05	Q1
36	BH15	0.915367	0.084623	1e-05	Q1
37	BH16	0.883593	0.116397	1e-05	Q1
38	BH2	0.90185	0.09814	1e-05	Q1
39	BH20	0.852666	0.147324	1e-05	Q1
40	BH3	0.882866	0.047829	0.069305	Q1
41	BH4	0.932111	0.040431	0.027457	Q1
42	BH5	0.866589	0.091098	0.042312	Q1
43	BH6	0.928319	0.071671	1e-05	Q1
44	BH7	0.939582	0.060408	1e-05	Q1
45	BH8	0.924666	0.075324	1e-05	Q1
46	BH9	0.900892	0.099098	1e-05	Q1
47	E1	1e-05	0.119423	0.880567	Q3
48	E10	0.045506	0.301889	0.652605	Q3
49	E11	1e-05	0.287808	0.712182	Q3
50	E12	1e-05	0.107403	0.892587	Q3
51	E13	1e-05	0.335159	0.664831	Q3
52	E14	1e-05	0.272799	0.727191	Q3
53	E15	1e-05	0.297275	0.702715	Q3
54	E16	1e-05	0.145652	0.854338	Q3
55	E17	1e-05	0.280872	0.719118	Q3
56	E18	1e-05	0.384665	0.615325	Q3
57	E19	1e-05	0.359905	0.640085	Q3
58	E2	1e-05	0.214046	0.785944	Q3
59	E20	1e-05	0.269891	0.730099	Q3
60	E21	0.99998	1e-05	1e-05	Q1
61	E22	1e-05	0.277096	0.722894	Q3
62	E23	0.977155	1e-05	0.022835	Q1
63	E24	1e-05	0.314427	0.685563	Q3
64	E25	1e-05	0.250929	0.749061	Q3
65	E26	1e-05	0.486046	0.513944	Q3
66	E27	1e-05	0.352907	0.647083	Q3
67	E28	1e-05	0.434348	0.565642	Q3
68	E29	1e-05	0.547804	0.452186	Q2
69	E3	1e-05	0.03455	0.96544	Q3
70	E4	1e-05	0.154471	0.845519	Q3
71	E5	1e-05	0.302575	0.697415	Q3
72	E6	1e-05	0.062124	0.937866	Q3
73	E7	1e-05	0.281923	0.718067	Q3
74	E8	1e-05	0.242656	0.757334	Q3
75	E9	1e-05	1e-05	0.99998	Q3
76	ED11	1e-05	0.99998	1e-05	Q2
77	ED14	1e-05	0.99998	1e-05	Q2
78	ED16	1e-05	0.99998	1e-05	Q2
79	ED18	1e-05	0.696292	0.303698	Q2
80	ED2	1e-05	0.99998	1e-05	Q2
81	ED20	1e-05	0.76621	0.23378	Q2
82	ED6	1e-05	0.685907	0.314083	Q2
83	ED8	1e-05	0.99998	1e-05	Q2
84	ED9	1e-05	0.99998	1e-05	Q2
85	ES13	0.095353	0.68355	0.221097	Q2
86	ES14	1e-05	0.641899	0.358091	Q2
87	ES15	1e-05	0.74049	0.2595	Q2
88	ES18	1e-05	0.840025	0.159965	Q2
89	ES19	1e-05	0.787316	0.212674	Q2
90	ES21	1e-05	0.744077	0.255913	Q2
91	ES25	1e-05	0.551182	0.448808	Q2
92	ES4	1e-05	0.806575	0.193415	Q2
93	ES6	1e-05	0.82956	0.17043	Q2
94	ES9	1e-05	0.99998	1e-05	Q2
95	EY04	1e-05	0.99998	1e-05	Q2
96	EY05	1e-05	0.99998	1e-05	Q2
97	EY06	1e-05	0.99998	1e-05	Q2
98	EY07	1e-05	0.99998	1e-05	Q2
99	EY10	1e-05	0.99998	1e-05	Q2
100	EY15	1e-05	0.99998	1e-05	Q2
101	EY17	1e-05	0.99998	1e-05	Q2
102	EY19	1e-05	0.99998	1e-05	Q2
103	EY21	1e-05	0.99998	1e-05	Q2
104	EY22	1e-05	0.99998	1e-05	Q2
105	EY23	1e-05	0.99998	1e-05	Q2
106	G1	1e-05	0.311157	0.688833	Q3
107	G10	1e-05	0.449391	0.550599	Q3
108	G11	1e-05	0.281072	0.718918	Q3
109	G12	1e-05	0.99998	1e-05	Q2
110	G13	1e-05	0.422882	0.577108	Q3
111	G14	1e-05	0.291303	0.708687	Q3
112	G15	1e-05	0.460077	0.539913	Q3
113	G16	1e-05	0.338377	0.661613	Q3
114	G17	1e-05	0.348091	0.651899	Q3
115	G17-1	1e-05	0.99998	1e-05	Q2
116	G18	1e-05	0.772286	0.227704	Q2
117	G19	1e-05	0.897015	0.102975	Q2
118	G2	1e-05	0.369971	0.630019	Q3
119	G20	1e-05	0.781674	0.218316	Q2
120	G21	1e-05	0.808404	0.191586	Q2
121	G22	1e-05	0.748569	0.251421	Q2
122	G23	1e-05	0.832816	0.167174	Q2
123	G24	1e-05	0.871552	0.128438	Q2
124	G25	1e-05	0.787511	0.212479	Q2
125	G26	1e-05	0.689149	0.310841	Q2
126	G27	1e-05	0.773694	0.226296	Q2
127	G28	1e-05	0.792139	0.207851	Q2
128	G3	1e-05	0.360734	0.639256	Q3
129	G4	1e-05	0.329829	0.670161	Q3
130	G5	1e-05	0.425135	0.574855	Q3
131	G6	1e-05	0.344838	0.655152	Q3
132	G7	1e-05	0.411133	0.588857	Q3
133	G8	1e-05	0.333269	0.666721	Q3
134	G9	1e-05	0.37834	0.62165	Q3
135	QH1	1e-05	0.020136	0.979854	Q3
136	QH10	1e-05	0.055401	0.944589	Q3
137	QH11	1e-05	1e-05	0.99998	Q3
138	QH12	1e-05	1e-05	0.99998	Q3
139	QH15	1e-05	1e-05	0.99998	Q3
140	QH16	1e-05	1e-05	0.99998	Q3
141	QH17	1e-05	1e-05	0.99998	Q3
142	QH2	1e-05	0.013834	0.986156	Q3
143	QH21	1e-05	1e-05	0.99998	Q3
144	QH23	1e-05	1e-05	0.99998	Q3
145	QH24	1e-05	1e-05	0.99998	Q3
146	QH25	1e-05	1e-05	0.99998	Q3
147	QH26	1e-05	1e-05	0.99998	Q3
148	QH27	0.712624	1e-05	0.287366	Q1
149	QH28	1e-05	1e-05	0.99998	Q3
150	QH29	1e-05	1e-05	0.99998	Q3
151	QH3	1e-05	0.098395	0.901595	Q3
152	QH3-1	1e-05	1e-05	0.99998	Q3
153	QH30	1e-05	1e-05	0.99998	Q3
154	QH31	1e-05	1e-05	0.99998	Q3
155	QH31-1	1e-05	0.047082	0.952908	Q3
156	QH32	1e-05	1e-05	0.99998	Q3
157	QH33	1e-05	0.059756	0.940234	Q3
158	QH34	1e-05	1e-05	0.99998	Q3
159	QH35	1e-05	1e-05	0.99998	Q3
160	QH36	1e-05	0.029491	0.970499	Q3
161	QH37	1e-05	0.067748	0.932242	Q3
162	QH38	1e-05	0.033643	0.966347	Q3
163	QH4	1e-05	0.17297	0.82702	Q3
164	QH40	1e-05	0.044996	0.954994	Q3
165	QH41	1e-05	0.004169	0.995821	Q3
166	QH42	1e-05	1e-05	0.99998	Q3
167	QH43	1e-05	1e-05	0.99998	Q3
168	QH44	1e-05	1e-05	0.99998	Q3
169	QH45	1e-05	0.14473	0.85526	Q3
170	QH5	1e-05	0.125294	0.874696	Q3
171	QH6	1e-05	0.075601	0.924389	Q3
172	QH7	1e-05	0.071684	0.928306	Q3
173	QH8	1e-05	0.007795	0.992195	Q3
174	QH8-1	1e-05	1e-05	0.99998	Q3
175	QH9	1e-05	0.108056	0.891934	Q3
176	cpb1	0.917279	0.082711	1e-05	Q1
177	cpb2	0.855903	0.083009	0.061087	Q1
178	cpb3	0.954507	0.045483	1e-05	Q1
179	x1	1e-05	0.200273	0.799717	Q3
180	x10	1e-05	0.415731	0.584259	Q3
181	x11	1e-05	0.75864	0.24135	Q2
182	x12	1e-05	0.656824	0.343166	Q2
183	x13	1e-05	0.920114	0.079876	Q2
184	x14	1e-05	0.695137	0.304853	Q2
185	x15	1e-05	0.777249	0.222741	Q2
186	x16	1e-05	0.768281	0.231709	Q2
187	x17	1e-05	0.866495	0.133495	Q2
188	x18	1e-05	0.739579	0.260411	Q2
189	x19	1e-05	0.831413	0.168577	Q2
190	x2	1e-05	0.255414	0.744576	Q3
191	x20	1e-05	0.987711	0.012279	Q2
192	x21	1e-05	0.99998	1e-05	Q2
193	x22	1e-05	0.99998	1e-05	Q2
194	x23	1e-05	0.99998	1e-05	Q2
195	x24	1e-05	0.99998	1e-05	Q2
196	x25	1e-05	0.99998	1e-05	Q2
197	x26	1e-05	0.982921	0.017069	Q2
198	x27	1e-05	0.99998	1e-05	Q2
199	x28	1e-05	0.99998	1e-05	Q2
200	x29	1e-05	0.854962	0.145028	Q2
201	x3	1e-05	0.260236	0.739754	Q3
202	x30	1e-05	0.931867	0.068123	Q2
203	x31	1e-05	0.892374	0.107616	Q2
204	x32	1e-05	0.99998	1e-05	Q2
205	x33	1e-05	0.99998	1e-05	Q2
206	x34	1e-05	0.99998	1e-05	Q2
207	x35	1e-05	0.99998	1e-05	Q2
208	x4	1e-05	0.233447	0.766543	Q3
209	x5	0.060673	0.269036	0.67029	Q3
210	x6	0.044749	0.321532	0.63372	Q3
211	x7	1e-05	0.27514	0.72485	Q3
212	x8	0.027263	0.121195	0.851541	Q3
213	x9	1e-05	0.349482	0.650508	Q3
