# Supplementary material for: Genome-Wide SNP Analysis Reveals Population Structure and Genetic Diversity in Lycium ruthenicum Murr
Source: Plants (Basel). 2025 Nov 4;14(21):3374. doi: 10.3390/plants14213374 (PMC12610066; doi:10.3390/plants14213374)
Supplement: Supplementary file 1 [file plants-14-03374-s001.zip › plants-3920846-supplementary/Supplementary Materials Table S2.xlsx]

## Sheet: Sheet1
Table S2. 213 L. ruthenicum samples on population structure analysis, phylogenetic analysis and PCA analysis
Sequencing ID	Genetic Structure Group	Phylogenetic Tree Group	PCA Group	Sequencing ID	Genetic Structure Group	Phylogenetic Tree Group	PCA Group	Sequencing ID	Genetic Structure Group	Phylogenetic Tree Group	PCA Group
B1	Q1	G1	S1	B20	Q3	G3	S3	G22	Q2	G2	S3
B10	Q1	G1	S1	B21	Q3	G3	S3	G23	Q2	G2	S3
B11	Q1	G1	S1	B22	Q3	G3	S3	G24	Q2	G2	S3
B12	Q1	G1	S1	B26	Q3	G3	S3	G25	Q2	G2	S3
B13	Q1	G1	S1	B27	Q3	G3	S3	B3	Q3	G3	S3
B17	Q1	G1	S1	B5	Q3	G3	S3	B6	Q3	G3	S3
B18	Q1	G1	S1	G16	Q3	G2	S3	B7	Q3	G3	S3
B19	Q1	G1	S1	G17	Q3	G2	S3	B29	Q3	G3	S3
B23	Q1	G1	S1	G2	Q3	G2	S3	B9	Q3	G3	S3
B24	Q1	G1	S1	G4	Q3	G2	S3	E1	Q3	G2	S3
B25	Q1	G1	S1	G5	Q3	G2	S3	E10	Q3	G2	S3
B30	Q1	G1	S1	G6	Q3	G2	S3	E11	Q3	G2	S3
B4	Q1	G1	S1	G7	Q3	G2	S3	E12	Q3	G2	S3
B8	Q1	G1	S1	G8	Q3	G2	S3	E13	Q3	G2	S3
BH1	Q1	G1	S2	G9	Q3	G2	S3	E14	Q3	G2	S3
BH10	Q1	G1	S2	QH1	Q3	G2	S3	E15	Q3	G2	S3
BH11	Q1	G1	S2	QH10	Q3	G2	S3	E16	Q3	G2	S3
BH12	Q1	G1	S2	QH11	Q3	G3	S3	E17	Q3	G2	S3
BH13	Q1	G1	S2	QH12	Q3	G3	S3	E18	Q3	G2	S3
BH14	Q1	G1	S2	QH15	Q3	G3	S3	E19	Q3	G2	S3
BH15	Q1	G1	S2	QH16	Q3	G3	S3	E2	Q3	G2	S3
BH16	Q1	G1	S2	QH17	Q3	G3	S3	E20	Q3	G2	S3
BH2	Q1	G1	S2	QH2	Q3	G2	S3	E22	Q3	G2	S3
BH20	Q1	G1	S2	QH21	Q3	G3	S3	E24	Q3	G2	S3
BH3	Q1	G1	S2	QH23	Q3	G3	S3	E25	Q3	G2	S3
BH4	Q1	G1	S2	QH24	Q3	G3	S3	E26	Q3	G2	S3
BH5	Q1	G1	S2	QH25	Q3	G3	S3	E27	Q3	G2	S3
BH6	Q1	G1	S2	QH26	Q3	G3	S3	E28	Q3	G2	S3
BH7	Q1	G1	S2	QH28	Q3	G3	S3	E3	Q3	G2	S3
BH8	Q1	G1	S2	QH29	Q3	G3	S3	E4	Q3	G2	S3
BH9	Q1	G1	S2	QH3	Q3	G2	S3	E5	Q3	G2	S3
E21	Q1	G1	S1	QH3-1	Q3	G3	S3	E6	Q3	G2	S3
E23	Q1	G1	S1	QH30	Q3	G3	S3	E7	Q3	G2	S3
QH27	Q1	G1	S2	QH31	Q3	G3	S3	E8	Q3	G2	S3
cpb1	Q1	G1	S2	QH31-1	Q3	G3	S3	E9	Q3	G2	S3
cpb2	Q1	G1	S2	QH32	Q3	G2	S3	G1	Q3	G2	S3
cpb3	Q1	G1	S2	ED11	Q2	G2	S3	G10	Q3	G2	S3
E29	Q2	G2	S3	ED16	Q2	G2	S3	G11	Q3	G2	S3
ED14	Q2	G2	S3	ED18	Q2	G2	S3	G13	Q3	G2	S3
G26	Q2	G2	S3	ED2	Q2	G2	S3	G14	Q3	G2	S3
G27	Q2	G2	S3	ED20	Q2	G2	S3	G15	Q3	G2	S3
G28	Q2	G2	S3	ED6	Q2	G2	S3	G3	Q3	G2	S3
X11	Q2	G2	S3	ED8	Q2	G2	S3	QH33	Q3	G3	S3
X12	Q2	G2	S3	ED9	Q2	G2	S3	QH34	Q3	G2	S3
X13	Q2	G2	S3	ES13	Q2	G2	S3	QH35	Q3	G2	S3
X14	Q2	G2	S3	ES14	Q2	G2	S3	QH36	Q3	G3	S3
X15	Q2	G2	S3	ES15	Q2	G2	S3	QH37	Q3	G3	S3
X16	Q2	G2	S3	ES18	Q2	G2	S3	QH38	Q3	G2	S3
X17	Q2	G2	S3	ES19	Q2	G2	S3	QH4	Q3	G3	S3
X18	Q2	G2	S3	ES21	Q2	G2	S3	QH40	Q3	G3	S3
X19	Q2	G2	S3	ES25	Q2	G2	S3	QH41	Q3	G2	S3
X20	Q2	G2	S3	ES4	Q2	G2	S3	QH42	Q3	G3	S3
X21	Q2	G2	S3	ES6	Q2	G2	S3	QH43	Q3	G3	S3
X22	Q2	G2	S3	ES9	Q2	G2	S3	QH44	Q3	G3	S3
X23	Q2	G2	S3	EY04	Q2	G2	S3	QH45	Q3	G2	S3
X24	Q2	G2	S3	EY05	Q2	G2	S3	QH5	Q3	G2	S3
X25	Q2	G2	S3	EY06	Q2	G2	S3	QH6	Q3	G2	S3
X26	Q2	G2	S3	EY07	Q2	G2	S3	QH7	Q3	G2	S3
X27	Q2	G2	S3	EY10	Q2	G2	S3	QH8	Q3	G2	S3
X28	Q2	G2	S3	EY15	Q2	G2	S3	QH8-1	Q3	G2	S3
X29	Q2	G2	S3	EY17	Q2	G2	S3	QH9	Q3	G2	S3
X30	Q2	G2	S3	EY19	Q2	G2	S3	x1	Q3	G2	S3
X31	Q2	G2	S3	EY21	Q2	G2	S3	x10	Q3	G2	S3
X32	Q2	G2	S3	EY22	Q2	G2	S3	x2	Q3	G2	S3
X33	Q2	G2	S3	EY23	Q2	G2	S3	x3	Q3	G2	S3
X34	Q2	G2	S3	G12	Q2	G2	S3	x4	Q3	G2	S3
X35	Q2	G2	S3	G17-1	Q2	G2	S3	x5	Q3	G2	S3
B14	Q3	G3	S3	G18	Q2	G2	S3	x6	Q3	G2	S3
B15	Q3	G3	S3	G19	Q2	G2	S3	x7	Q3	G2	S3
B16	Q3	G3	S3	G20	Q2	G2	S3	x8	Q3	G2	S3
B2	Q3	G3	S3	G21	Q2	G2	S3	x9	Q3	G2	S3
